# Supplementary material for: Prevention and Control of COVID-19 in Imperfect Condition: Practical Guidelines for Nursing Homes by Japan Environment and Health Safety Organization (JEHSO)
Source: Int J Environ Res Public Health. 2021 Sep 28;18(19):10188. doi: 10.3390/ijerph181910188 (PMC8508057; doi:10.3390/ijerph181910188)
Supplement: Supplementary file 1 [file ijerph-18-10188-s001.zip]

Archive with 1 entries (1 files):
- ijerph-1362018-supplementary.pdf
